# Supplementary material for: Identification of chromosomal alpha-proteobacterial small RNAs by comparative genome analysis and detection in Sinorhizobium meliloti strain 1021
Source: BMC Genomics. 2007 Dec 19;8:467. doi: 10.1186/1471-2164-8-467 (PMC2245857; doi:10.1186/1471-2164-8-467)
Supplement: Additional file 4 — Intergenic regions included in this study. The data provided lists the intergenic regions selected (sra candidates) for in vivo validation and their features. [file 1471-2164-8-467-S4.xls]

## Sheet: tempSmelilo.rig.isi.fasta.txt
Sra number	Start	Stop	Length	Mode of selection	Sequence
sra01	1	477	477	oriC = negative control	CAGCCAGATGGGGGGAGGGGTGAGCGCTCTCCCGCTCAAAACCTCCAGCACTTTGCGATGCGTTTCGCTCACTTGCCGCTTCCTAATCTAAAAATAAAACTGAATTTATAAGGTTTCTATTTCTTAGAGTCGGTGGGTATCAAGGATTAAAATCAATCCTCATCCTATCCAGTCCGCGTCAATCTCCGGCAAAGAGGCGGGAGAGATTCCGGCCGAATTGCGCGGTAAGCGGGGAAACCCGGTAAAACACTGCAGAGTCAGCCCCTTGCCGGCGATCGGGAGTTTGCGGTTCCTGTGGATGAGGAGTCGATCTGCGTGACAATTTGTCGTGGCCATGAGTCTTGTCCACATGCCCGGGCAAGAGATTTCCGGTTAGGTGTCAGATGTGAACAAGTCGCC…
sra02	45979	46279	301	ACT Genomic comparison	GGCGCCGTCCCCGTTCGTCCGGAAAGTGCCGGCGACCTTGCGCCCCCGCGCGCCGGAGCCCGTTCAAAGGCTCCTGTCAGTTCCGATTGCATCTCCGGTCTGTCTCCGTCTGTTTGCCGCCTGTCCGACAAGACATCCCATTTCGACCGCGCCAGCCCGGAAAGACCGCGCTGGCATAACGAATCGATAAGCTAAACATACTTCTTTGACGATTCGGCTGAAAGTGCGAGGCCCAAAAAAGCGGCCGCGATCTCTTGTCAAGATCGCGGCCACAAGATGTTGTGGATTGCCCGGGTAAGGA
sra03	201484	201955	472	ACT Genomic comparison	GCGGCCATGGATAGCGCGAGGCAGGGGAAAGGTCCATTGCGCTTTTCCCGCACTACCCTATTAAGTCGAGCGGCAAAGGCATTGCCGGAGCCCTGAAGTTCGGCGCCGAACACTCACGCAAACGTTACGCATTTGTAATGCGCGATTCGGTCGGCCTATCCTTGAAATGCCACATTTCAATCCACAAATCATGTCGAGCGGCACTCATACAATGCCGTGAGTCTGGTGATTGGCCTGTCCCCCGCCCGCACCAGATGAGGACAAAGGCCTCATCCCCCTCTCCGGGCCTTTGTCCCGCTTTCAAAGAGCCGCCACGGCGCAGCCTCCGCGCCGTGGCGGTTTTTTGTTGCCTTTGCCCGACGGTCGAAAGCGTTTCGCCACGCAGTCTCAAATCCCCGT…
sra04	242322	242550	229	ACT Genomic comparison	CCGCTCCCCCTTTCGGCTCGTCCTGCGCAAGAGATAGGCGCAAGGGCGGGCAAGCGCAATGGCCGGTCATCCGCAGCACCTTTCAAGGCATGTCAATAATATGTCAGAAACCAGTTGATCCCGCGCGCATCATCGGTATATATCGCGCCCGTCTCCCGGTTTCACCGGTGACGCGGAGAAGCTTCGCTTTTCCCCATCCAGCCGGATCGACCGCCGGCTGCAGAAGGAT
sra05	259823	260123	301	Known ncRNA = 4.5 S	GAAATTCTCCTCGGCATCAAACGGATTCGCTTTGTTTTGCATATCGATACCAGTTTTTTGAAGGCTTGGCTTGCATTTGCTGCGGATATTGCCGATATGAAAGCCGGGAGGTTGGTGGTGGACGAGCCACTCGCCAACCGGGTCAGGTCCGGAAGGAAGCAGCCCTAACGAGCCCCGGCACGGGTCATCGTGCCAGCCTCCCACCTTCTCCGTCCTGTCGGGACACCACCTTCTTCGTCCCTGTCGGGGCACCACTTTCTTTGTCCCTGTCGGGGCAAGAGTTCGAACAGCGGCAGGGTCG
sra06	276956	277322	367	ACT Genomic comparison	ACGACTGGTCCGGCGGGTTGCCTCGGCAACCCGCCGGCTTTTTTTCTGCAGCCCGTGCGCTCTTCAAAAAGCCTAGGGTATTGTAAAGGGCGCCACAGCGCCGCGCGTCTTATCGGACGCGCAACCGTCCAGCGGACCGGGTGGGCCGGGATCGCGGATCAACCAATGGCCCGTCATGGGGCAGGATTGCAGGATGCTTCGGCGCCTGCTTGCCGAAGCGGCTGCTATACGCAGCGCGGCAAAGCGGTATGCGGCCGGTTTTCTTTGAAGCCTCCCGTTGTCTTGCCCGTGATGCGCCACCAGGCGGCTTTGAGATCGCCCGCGCTTTATGAGCCGCGGAAGGTCTGTCGCACACGAAGGACAGAAC
sra07	280573	280794	222	Short identity (FASTA)	GTCGATTTATTTGCCGTAATGTGACCCCTCCCTAACCCCTCCCCACAAGGGGGAGGGGCTACTTCTGCCGCACCTCGCGGGTCCAAAGTCAGCCTTTGCGTCATCCGCGAACTTGCGAAATGGGAAAGCGCTAGCCGCAAGCGCCTAGCCCTTCCCCCTTGTGGGGAGGGGTTAGGGAGGGGCCTCATCCAACCGCCGTGGGCAGCGTGGCAATCACGCGAT
sra08	314275	314548	274	Short identity (FASTA)	CTCAACCCCAGGCTTACCCCTCCCCAACCCCTCCCCACAAGGGGGAGGGGCTTAACTTGCCTTACCGTCACCGCGTCGCCATCGTTTTGGCGCGGAGAGTGCCGCGGGGAAGCCCCTCCCCCTTGTGGCCCTTGTGGGGAGGGGTTGGGGAGGGGTTGCGGACGCAGATCATATAGTTCGGGCACCGTCGAAGAAGACGCGGTGCCGCCGATCCGCCGCCTTGACGCGTCATGAATCGGCGCCTAATTAGAATTATTCTAAAGAAGGCTTCGTG
sra09	318264	318503	240	ACT Genomic comparison	TCGGCGGAGCCTGATAGACCAGACACGCTTGGTGAAGCCGCCCCGGGAGGAGTTCGTGGGGCGGCTTTCCTTTTTGGCAAGGCTTACGCGCGAGCGGCCTCCGGACCGCTTGCCTTTTCCGGGATGTGCGGTTATAAGCCCCCGTCCGAACGGTCCGGCAGGGCATGCCGTGGCCGTTCTTAACGCTGGAAATGGGCTTCGTCTGCCTGTTTCGCATATCAAGAACAATGGAGTAGCAAA
sra10	398405	399329	925	IGR size	CCCGGCTAAGAAAAAAGCTGTTGATGAAGTGCCCGGCGTTTTCGCCGGGCTTTTCCGATTCGTGCCGCCGCCAACGGCCTGCGCGATTGACCTTGCCACGCTCGTGTCAATCCCGTGACAAAAAAATTCTAAGCTTTTCAATAGCTTATGAGAGGTTGCGGCAAAAATGTGGTCTGGCGGGGCGGGCGGATTGAGTCCGAAGTGAGTCAAGCCATTTTTTATTTTTTTTCTTTTTCGCCAGCTAAGCAAGAACGCAAAAAACAAAACCCTTGATTCAACAGGGATTCTCGCCGGACTCGGGGAGCGGGATGCAAAACCCGGCACGAGAGTCAACTGTCGACGCTTACGGGCGGGTAAAAAACGCGATTGATCTTGCCGGGCGATCCTGCCTAAATGCCT…
sra11	543310	545714	2405	IGR size	GGGATAGCATGTCATCGCAAACGAAAAACCCGGTCGCGCGGGCAGGCGCAAACCGGGTCGCAATTACTGTGCGCGGCACCGTCAACGCCAGCGCTCCCAACCTTATCGAATGGCGTCTGGAGAGTCTATCCGCACGACATCGGCGATACTTCTGGTCGATGCGCGCGGAACTACCCGCCGGTATGAATGCTGGGGGGCGCATATGAGCGAGGTTTTCCTGACGGTTCGCCTGATTCCCAATGGGGCTCACCATACCTTGTTCGGTCGGGTCGCATGGGCGCTGGAGCAGCTAATCAACGCAGGAAGCGCGGGATGCACTCCAATTACCCATCCAGGGCCGCGTTGGAGCTCCTACGTGCACATACTTCGCGAGAAGGGCCTAGTGGTCGACACATTGCG…																															4						4						4
sra12	560580	561408	829	IGR size	CACAGCTCAGCCGCCTCTTCGTGGTTGCCGCGTTTTTCCTGAACGCAAAGACGTCGGATATCGGACGATATCGCATAGCGTCAAGCGTCACTTTACATGGCCTGTTTTTCTGCGCCACGCGACAGGAAAAATTACAAATTTTCCAGGGTTCTAGGAAGATCCGGCGTGATAGGTTGAGCTGGAGGGGGTATAGTGTGGCGCGTTACTTTGCCCGTGGGTAGTTCCGCTTGCGCGTGCCACCGCGTGATCGGAAGGCGTTAACGTGATGGCTTTTCAGGCATGCGTTTCGCAGTGTTCGAAGTGATGTACTTCAGCAGTCTACACTCCGCGACCAGACGTGAGAACGTTCGCAAAAGAGGCTAGGCCGTTCAAAGCGGCCATTGCAGCTTCGTGGCTTGT…
sra13	580068	580264	197	ACT Genomic comparison	GAGAACGTCACTTTCAAAAACAAAAAAACCGGCCGCGAAACGACCGGTTTGACACCCGGCCTTTTTAGCTACTTGTTTAACGTGGCTGCAAGCCGACCGGCCAAATCACCACGGGATAAAGCTCCAATACTGCCTGGCCGCGCTTGCGTCAATTCCCGGAGTTTGGTTTTGTCTGGCAACTGTAAATGAGGATCGGA
sra14	662371	663283	913	IGR size	GCGATGTCCTCACTCTTAGAGAAATGTGGACACATGGTTAGTGGACGCGAAGTGGACGGTCAAGTGGGCTCTGTACAAAAAGTAAGCTTAGTGGACAAAGACACGCATTCCATCACGACCGAGCCCGTGTTAAATGCACCTTCTGTCAAGAAATGGGGGTAGGGGTGCGCGTATATCGTCTAGATCCGAGATCAGGATCGAAGCAGTTTCCTGTAAAGGAAGAGGGAAACTATGTTCTCGGGGATCCGAAGAACGGGAGAACCAAACACACGTCGGCGAACAAGGTACTAGTACGCACAGAACAAGAGATGGTCGATTTGATCGCGAAAGGCTTCTCGGTCCGGGTGGAGACGAAGACACGCCCGTCGCTCGTCAGGTTGAATTTGTTCGTTGATGGTA…
sra15	684636	684837	202	Short identity (FASTA)	CCGGCTTGCAAGTGGCGCATCCGCGATCGGTACTATACAAACCAATAGCTTAGCGGGTGCATCGGTCAATTGAAAATCCGCGTATCGGTGGTTCAAATCCGCTTATGGGCACCATTTTCTTTTTTGGGGGGAGCAGTTGTGATGGCACGGCATTTTAGCGCGGCGTCAGGTCGTCGCGGACAGCCTCATTCGCGTGGCGCAG
sra16	701466	702171	706	ACT Genomic comparison	AGGAATCTCAGAAGACGAAAGTTCTGCTCGTTGCGCGGCCGTGCTCAAGATTGACGACGATCGATATCGCCGCCATTGCGAGCGTTGCGGTGATGATGGCGCCTATTCCAAGAACAATCATTGTTCACGTCCCGTGGTGCACCGTCATGATGCCGCCCTGTGCCTGAAGATGCTACTCAACGCGTATTTCGCGCCATTACACCTGCATGTTTTGAATCGCAGACGACACAAGAAACATGCAGCACTTCAAATGCTCTAGCGACCTCTGCCCGTCCGATGAGAGACGCATGGCGCTGTATGCTTCGATACTGAACGGCAAGTAGATCCGCAATTCTAAACTCTCATCATTGAAAACCTGTGGCTGCGTTCAAAGAAAACGTTGCATCGATAGTGGACGGC…
sra17	713263	714088	826	IGR size	AAGATGCCGGCGGAAACCTGAATTGGAACGAAGTCCCGCCCAACAGGCGGGACTTGCCCGTTGCGGGCGCGCCTCGATCCGGCCCGCGCCGGCGCAGCGGGCCTTCCGGGAGTATTGGCGAGTCTAGCTCCGGCTGGCGATGACGCGGAGGAGTCTGGCTAAAGAATCCGCCCCGCGTCCGGAATCACGTCCGATGGCCGTCGGCAAATTTAAACCAAATTTTAATTAATTTAGATTCACGCGGCGCTCTCCGTGCTGCGGCTTGCGCAGCCCGTTACTCCGCGTTGTTTGCTGGTTCCGGAGTTGTATTAAAATATATCTTCGAAAGAGCTGAATATAATTTGGTGAGCAGACTTTCCGCATTCCCGGCGTTGCTATCAATGACCCCGGCAGGATTTG…
sra18	724631	724937	307	Short identity (FASTA)	CGCCTTTGCCGAGGTGTGGCGAAGTACGTCCAGACCCCTCCCCAACCCCTCCCCACAAGGGGGAGGGGCGACTTCTGCAGCACTCTCTCGGCCAAAGAACCAGCTTTGCGTCAACTTCGAGCTTGCAAAATGGCCGGGCGATCGGCCCCGGGCGCCTAGCCCCTCCCACCTGTGGGGAGGGGTTGGGGAGGGGCCTTATGCGACCGACCAGATCACGCGCGCTCCAGTGCATTAGTCCTTCCGCATCCCCGACAAGTCCCACGCAAGATTACCGGCCTAGGTTCGCCATCATCAGCAGGAGCTCTTG
sra19	830247	830835	589	ACT Genomic comparison	AGGCCCGCAGACGGTGTACCGCCGCGTCGGTGTGGCGGGCTTATAAACAAAAGAACGCCCGATGCAAATACCTTTTGCCAAAAAAATGCGGCCGGGCTGTGTCCTTCTGCTTCTGGGTTGAGCCTCGAAGTCCATCGGTCTCCGGCAACCGCAGGGAAGGGCGGTCGGGGTCGCCCGCTCCGCTATGGTTTCAAAAAAAGTTTGGCGAAAAGAAGCGGCGCTGGTACAGTCGCGCCAACGCAAAATCGAGAGAGCGCCTTGAGCGGCCGTCAGGCTTCGCGCGGCGCCATGGTTGAGACAAGTGAAAGACCCCGATCACGGCGAGAAGCCGTCTGAATCCGGGGCGTCGGCAGCAGGCCGCAGCGAGGCGCGCACAGGCGCGCCGCGGGGCGGCAAGGG…
sra20	853245	853443	199	ACT Genomic comparison	CAATCCTGATCATTGTTTCCAAAGGCGAAAAGATCATTAACATTTGCCGGGTGTCCGTCCACCTCTATAAAAGGTTTGAGCGGGACGCACTGAGGTCATTGTTTGTGTATGTCCTTGTCTCAGATCCGCTGCACACTTTTGGGCGACATGCATTAGTGGTAAGCAAAAAATACCACTTTGCTGTGAATGGGAGGCGCTC
sra21	862917	863148	232	Short identity (FASTA)	ATCGCTCAGTCCCCAAACTCGCGCTCGATCTGCTGCGTAACTTATACGCGTAAACGGTAAGATATACAATCACGGCATTGTGATCGCAGCTTTGGCGCAGGAACGCATGCAACGCCGCAATGTTCCGGAAGCCCGCACGCGCGCGGTCTCGCGGCTTGTCGCCGCCCTTGCCGCCCCTGCCATGATCCGGTAGGGAAGGCACCGACCAAGCTTGAAGTCCGGAATGCTTTCA
sra22	954440	955076	637	ACT Genomic comparison	GGGCGTCGTCGCGCCATCCTGTCCGCAAGCGGGTTGATCGCCGCGAACGTTAAATCATCACAGTTAACGAATTGGTCCCGGTATGTCCGGGCCGGCGTCGATCAGACCCTTGTGTTGGCGGGCCGTGTCGCAGAATGGCCACTCGCCTTCGCGCCATGAACGGCGCTGCCGAAAAATCCTCCAGCTGCGCAGGGATTCATCTACTTCCTTGTTTGTTATGGATAATATTGCATGCCTTCGTGCCGATTGTGTCGCGTCTGGCTGTCGTCTTTCTGGAATCGGATGTCGTCTATTGGCAGTTGCCGGGCCGGTCCTCAGGCTTAGATGAGGACACTCAAGGTGCCGCCTCGAAGGGAGGGCGGAGAATTGGGAAGCCGGTCAAATCCCGGCGCTGCCCCC…
sra23	1019115	1019403	289	ACT Genomic comparison	TCCTTCGCTTTTGATTCCGACGGGCGACGGCAGCAGCCGTGCGCCCGTTTTTTGTGTTGGGCAGCCAGTGAGGTTTCGCCATGCCTCACGCTGACGTATCGCCGGAAGTTCGCGGCAGCGCGCGCCGCATGCGCAACAGCATGACGGAGGCGGAGGTCAAGCTCTGGAATGAACTTCGTGCGCATCGGCTGATGGGGCTTGGTTTTCGCCGGCAGGTTCCGACTGCCCCCCCCTGCGGGGGAGATGCCCGGCAGGGCAGAGGGGGGTGCCGGCTTGTCGCTGCCCCGGC
sra24	1029392	1029977	586	IGR size	TACCCCCACACCCCCGCAAGCGTCGACAGTGAAGGAACTTCCATCCCGAATAAGGAGGAAGAAGAAGCTGCCTGTGATGAGCGTGGCAGGTCGCGGCTTCAGAATAAGCTGCAATAAGCGACCTTGTCTTCCGGGAATTCCCTGCCGATCTAAGAATGGACGACTATACTGGATGACCAGGTTTGAGATATATAAGTTATGTTGTCATAACCTATTCACTTCTGATGGGTTACTTTAAGGTGTATTTTATGATATGTTCATATATCAATATTCGTTATTGACATAAGTCAAATATAAATATACCAACCAAAGCCAGGGAATGGAGTGGAGTGGCTGAGGAGTGAATGGCATTATTTTTCAAACCGCATTGCTTTCTGTCACTGTATTGTTGTCTGCTTT…
sra25	1048615	1048883	269	ACT Genomic comparison	CAAAAAACAATAAGACGATGGTCGGCCTTGTATTGGCGCAAAGATCGCTTACGTTGAGATCAACGTCAACGAACAGAAAGGAAGGTGATCCAATGTCTAATGAGATTTCGGACCTCGCAATGGACATGGGAGAGGTGAAGGAGTCGAGGCAGCCCTCGGCCTGATAGCCGCCTTCCTTTGGGTCTCAGCACCCGGCCATTGTGAGGCCAAAGCTCATGGAAGGGCCGCCGAAGGGCGGCCCTTTTCCATTAGACCGAGCGCCGCTCATC
sra26	1121338	1121699	362	ACT Genomic comparison	CTTATCCAATTTGTCGTCCTCGAAAAGCGTTCCGCACTCGACAATGCCGCAAGGAACGCTTGATTCTTCTCAGTCCGAAACGTCGATCCCATCTTCAGCGGTTTCCCGGAAGCGGGCGTTCCAGTGATTCGGCGCGCCGCTCGCCCGAATCTGACTCAATGAATCACAGGGCGATTCGCCTTGTCCAGAGGCAATGGTAAAGATTTGTTAACCATATTTCATCGTTGGGAAATGATAGCCGGATTGCCGGGAGTTTATGGCGGCTGCTGCGAGATGGATTGATGCGTTGAAGTTCTGCCTCTCCTCATCCCTGTGACGAGCACAGGGATGAGGAGATCAACAAGCCGGGGACCGATGCTCGT
sra27	1144647	1145230	584	ACT Genomic comparison	GCGATCTCCTCCGAAGTCGGCAGGCCCTTCGGTCCTGCCGCGTGCTGGTTCCCTGTGGAGCGCGATCTCCTGCAGCGCCGCACGGGTTAACGGGCGAACGAAGATCACTCCGGCGCAGACAGTATATTACGCGTACGTAAAGGTAAATATCCGCGCGTTGCCTTGCAGGGCATGTTGCGCGCGGCGGCACCGTCCTTGAAAAGAGCAGCTGTTCTCATGGTTAGCGTTTAGTTGAAATCCGGACGTGAAATTTTCGTAAAATTCGAGGCGAATGCGTGCCTTTGCAGGGCCTGCAATGCTTAACGAAAACCCAAGTTTACCAAGCGTTTGGACTTTGTTTGCGTCAAATTAAGCATGGATCTTAAGCGGCCATTGAAGGCGGTCGGGCATATTCACATC…
sra28	1197909	1198810	902	IGR size	TGCATGTCGCCAGTACGTTTCTGTGCGCGTCCGAGCCACCTTGGGGGCCGCACGAACGAGGAACGTATTGGCGGGCTGTTTCGGGTAAGCAGGCCAGCTGGCTTGGCTGGCGTTGAGCCGCAACGAACCCAAAACATTTCGTCCCAACTGTCGCTGCCAAGTCATTGCCGCCAACCACACGCTAAAACGCGGCAAAGCAAAAACCTCGCCGCGTTTCCGTTCTGTCATTATCGAAGGTTAGCGGCCGCCAAACCCTCCAGCTCCAGGGCCGGGAGAGCCGCCGCCACCATAGTCTCCCATGGGGTTATAGCCGCGGTAATCTGGCGCTCCGTTGCCAACGGAGCTCCCTACGGCGTAACCAGCGAGCCCACCTATTACGCCGCCGACACGGCTGCCCAT…
sra29	1238590	1238932	343	ACT Genomic comparison	TGTGGCTTGCCTTTCTTGCGTTAATCAGCCCGGACCTCGGCGGCTAAGCCTCAACGACTGTTCTTAAAGGCTATGAGAGCCGGCAAGAAAGTGTTGTATCGAGACGGTCGAGAGCGGAGACACGGGAGGCCGGAATGCCTTTACATTCCTCGCGGCTTCCGAATGGAAACCGGCCCTCCGTTCAGCCACCAGCCAGAAGACCGGGCGTTTCGAACAGCGCGCTTATACGGGTTTTCTGCCGAAATGCAAGCCGCCTCGTCGGATTGGTGTCCGGGCTGCGCTCAGCCGGAACAAAAGCGCCCTTGCGCTGTTGAGTGGGCTTCCACCCATCCGGGAGAAGAAA
sra30	1300843	1301146	304	Short identity (FASTA)	GGAACAGAAGGCATCCGATTGCGGCCGCGACTCGCGCGATACGCGACCCTTGCCCCTGTTTAACCGTGGCTGACGCGCGGGAACAGTAGCAATTTGTGACCACTCGTGTCCAAATTTGCGCCGTACCGCTTGCGGCTGTGGTCGAAGCGGGCAACTTGTGCGACCGGGGCAGCGCTCTTGCCGCCGGCGCCGCCGCGGCCTTGACAAAACCGGCGCATCATGCGCTTTTCCGCCCGACTTTGACCATGCCGCCCTGCGCCGTTCTGCGAGCTGCGCGGCCTTTAAGCAATTCCGGGACTATACG
sra31	1352854	1352941	88	Short identity (FASTA)	TGCATGCCGCCCAAAAGTGTGCAGCGGTTTTGGGATAACGACATGCATGATAACGACCTACAGCGCGGCGCGCTTTATGTCCTAGGCC
sra32	1398105	1398814	710	ACT Genomic comparison	CGTGTCCTCCAATGATATGCACTATGTATATCGTATGCTAGTGGGCGCCGGAAGGGAAGAGATCGCCTCATTCCGTCGAAGCATCCCAGGCCATCGGCCGGGTGAAGCCCTTGACAGTCAACAAAAAGACACTGTTGAACTGCTTCGCCGTAATGTGTGAGTTGAAAAAACCAAAAAAAAACAAGGCCAAAGCCTTGTTTTTAAGTGTCGCGTGATCTTTAATCCGTTTCCGGCGGCAGCGAACAAGCGCGCCTAAGATCTTATCCTCCCAAGACTTGACCGCGAATTTCGGCAAGAATTTGGTCTTCCTGCCTGTTTTGTGAGCCGAAATTAGCTCAAACCTTGGGCGCTGTCATCTGCTTTTTTTGCATTTTTGCTACAGTCGGGCAAAATTTTTCC…
sra33	1411475	1411960	486	ACT Genomic comparison	TCCGCCGCACATGCTGAGCTTTTCAGGGCCTCGCGCGCGGGTTCCTTCAGGTTCCGTTTTTCTTCGCGTGGCCCGTGCCGGGGTAAGCACATCTGCAGGCGACACTGTCCGATTCTGAAACAGAATTAACCAAACGCCGAGCAACCCCTCTTCGGCGATTAAGAATGCATTGATTTTTTTTTAGTTTCAGGCAATGCTGATAAGCGAGGAAGGAAACTTCCACAGCATTCGGTTACCCCATGATGCTCAGGTCCGCCGCATCTCCTGGGTCGTGGGGTCGGTCGGCTGGCCTCGGACTTGCGGATTCCTCGTGCTGCAACCGGACCAGTCGACCCCCATTCGAAACGCCGCTTCGAAAGAGGCGGCGTTTTCGTCTCTTCCGTTCGTTTCAGGTTCAAG…
sra34	1458128	1458474	347	Short identity (FASTA)	TTCCGGTTCGGATCGGACTTCGAACCCCGCGGGCAACCGCGGGGTTTTTCTTTTGGCGATTACCAGATCAACGCTTTTTGAAGCGGTGGGGCGATCTCTTTCGCGTGTGATGTCTGCAACAGTGTTTGCATAGTCCCACACGCGACGTCCGATTATCACGGGACCTTGCCGCCGGTCCGTGTTACCTTCCGGTTCTGACGACTTGCGAATGGCAACGGTTGCGGCCTACAGCGCCGCGCGTCTTTGCCAAACGCGCAAAGGTTTCACTGTAGCGCGTTGAAATTGATGCATGTCTTGTCCTTCGATCGGTTCCGGTCAAAGGACATATGCAGCAGGATCGGAATCCA
sra35	1461409	1461624	216	ACT Genomic comparison	TAGAGCGTAAGCCAATAGGAATGGGCAGGTCGATTCATCGGCCTGTTCGGCGGAGCGATCCGCATCGCGTGGGAGGTTTCCGACCTTAAGCCGGGTCGGTTCATCCGCACCACGCAACCGCAGCCGCCGATCGATCGATCGGCAAATGGCCGGGCAACCGGCTGATGAGCTCCCTTTTCGGCCTCGCCGCAAAGGAGCAGTGAAAGGCAGAGAGAA
sra36	1464047	1464311	265	ACT Genomic comparison	TTCGACGAAATGCGAAAGGGAGGTGGCCCTCGTGGCCGCCTCTCTTTGACCGTTTTTAGAACATATTACCCAAAAGCCTGTCGAAAACGGCTTTTGGGTAATGGGTTCTTCAAGAGGATGGTCCCGATCGAAGGACAGCACAGCATTCCGCGCTGGCGTCTTTCGAATGCCGGACGAGATTGAACTACCCATTGATTGACGGGGTCGACTGGCCATCGGTTCCCGTCCGTTGCAGGCCCGGATGCAAGATTGACAAGGAGCGACG
sra37	1636940	1637309	370	Short identity (FASTA)	CCTCTCGGCAATTACTCCAAAAGGCCCGGTCTCCCCGGGCCTTTTTTGTATCTGGTAACCACGCTTATAAGCGGTTGTGAATGTGACGATTCAGCAACACATTTCCTGCTACGGTTTGCTACTATCCGGACCGGGTCGATTATGTCCATTTCCCGCCACAAAATGAGAGCAGCGATATAGGGACGAAGGCTAGTCGAGTTCCATGCCCGCGTTGAGGTGAAGTGAGTTTGTGTGCCGTCATGATATTCCCTAGCAATTGGCCTCAGGCACGCAGCCGGAGCACCGGTGGGCGCAGGAGCCAGTGCGTACAGCATCTTCGCGACGGTGATGGGGTCGGCGTGGCCGGCTCGAACGAAAGAAACTGATTGTT
sra38	1666879	1668356	1478	IGR size	GATCCTATTCCTTTCTAGGTCGTTCGCCAGCGCTCTATCTCTCTTGCTGGCCATCATCTTATGAACCGGAATATAATCGGTTTGAGCCGGGATTACAGAGATAATGCTGCATCGCACCCATGCGCGACGTGCAAAGCTTTTCAACGGCGTTAACCGCGGCTTAACCTTTTGGTGCCGATGCGGGCTTCCTGCGCATTTCCAGACCGTTCCAGGGACCGTGGCGGTCTTTTAGGGCCTGTTGAGATTTCATCTGGAGTTTATGACGGCTGCTGCGAGATAGATGATGGCGTTGAGGCTCTCGTGGGTTTGTCGGCGTTCAGGGCGGTGCGGACAAGATTGCCGACTGCATGGCCCAGGAAACAACGTATCGGAGGTCTGCAATCTCTCCTCTCCTCATCT…
sra39	1674762	1675635	874	ACT Genomic comparison	GTCCGGCCTCCAGGTCTGGCGCGTTTTCGCGCCGGCTCACAATACCGGCGTCATGCGCCGACAAATTCGAGCCCCCTCTGTCCCTTTGCCTGAGATTGTTATCCCTTCGGCGAGCGCGAACGCTTCTCTCCAGAGTCCTACCGGCACCTTGCTGGTCCTTTGGCCTGAGAGTTTCCGGGGCGGTTGCTCCTTCGGCACCGGATCGAACCGGTTTCTCCCAACGAGGTCGAATCCAGATAACGGCGAAGGCCGGATTTTGGCAAGGGCCTATGTCGCGACCAAACATATTTTTGTCGCCCTGATTTCATCCTCCGCGACAAGTGCGGCAAAATCGGCCTTTGCAATTTCTTTGGGCAGCGGTTAGGGAAGACCGAAGAGAGGTGGCCATGACAGGGCGCG…
sra40	1677018	1678065	1048	IGR size	CCTGTCAGTCCTCGGGCATGATAATCCTTTCCTGTGCCAGACTGCGCTTGCGAGCAGGTGAAATCGGGTGATCGGATTTTAGGAAAATCGTAACGATTCGAGGGCTGCGGGGCTGAACATTGCGCAATTTTGTGTACCGTCGGTTGAACGGCATGTACAATCGCAGCCGTAACCGAGAACCGGCGCGGCTTCTGCGCCGGAAAAAATCTAGTTCATAAAAGTCATATTGAAGAAGTTCACTCACGAAAGGACGTAAGTCTATGCGCGCGATCGTATTGTTGTTGGCGATCTTTGCTCTCAGCGCGTGCTCGCAAACAGGAAGGCCCAGCGCCGAACGGTACTATACGGGAGAAGGCCAATACTATAGCGGCGTCGTACCCCCGACGCCTCTCTGAAGCA…
sra41	1698492	1699143	652	ACT Genomic comparison	CGTATTTCGGCGTATTCAGTTTTCTCGATATATATATCGCTAAAATTCGATACTGGAAGTCACAACGTCGTGAATGCTGTGGGCTACAAAGGAAGCGGGCCATAAACGCCGGGCAAAATGCCGACAAAAAAAGAGGGCCACAAGAAACTTGGGCCCTTTCAGTTGTGAAGGTTTCAAACCTCCAGAGGGGAACAGCTGCTGCAGCGGCTGGGGAGGAGAAAGCCGCTAGATGCACCAGCTGAAAAAGATATGGGTAGGGCCGTAGCCGCTTTCAATAGCCGTTCCCAAGATTTTCGCAACTGAGGGCTGTGGGGCTCCGCCAGGCAAAAAAAGAGGGCCACAAGAAAAACTTGGGCCCTTGTAGTTGTGAAGGTAATTAAAACCTCCAGAGGGGAACAG…
sra42	1733219	1733605	387	Short identity (FASTA)	AGAGTTCTCAGGGAAAATGGCGGACGCATGGAAAAGGGCCCCGTGATGCTTGCGGCAGTCGAGACAATGGCAGAGGCCTACCCGGTATGGTCGGCCCGTCGCCACAAATCGCACGTTGCCGCACAGGCAACCGCCTGGGAATCGATCCATACTGCGTCTCCTTCAAATCAAGCGGTCCAGCGTTGACGTTGACCAGCGCCACGAGCGACGCGGCTTGTCGCAGTTCTATCTGGCCCATGTAGAATGTGACGGGCTGGTCCGGCTTGCAAGGTCAGGTGGGTCGGGTGAGGGGCCATCCAATGCTTAGCATTTTGGAGTTTCAATCACCTCGCTCTTGGGAGATGGTTCCGGATGAATTCATACCACCGGATACGCCAGGAGCGCGCA
sra43	1822801	1823705	905	IGR size	CCTCACGGTGGTCAGAACGGCCACCCACGCTTCGCATAGGGCGCCAGGCCGGCCCGCGTTTACCGCCCGGCCTGGAACTTACCCGCGGCGTGCCCGTTCACCCGTGATGAAAGGAGTTGAGCGATGAACCAGATTATCTACCTCGTCGGCCTCGTCGTGATCGTGATAGCCATCTTGTCGTTCTTCGGCTTGAGCTGAATTGAGACGATCGGCTCATCGTCGCGGCCAAGCCGACCCGGCTTTTCCGCAGCTTCCCTCACGGACGCCGTGGATTTATTCGCTGCGGCGTACCGGAAATCGGGATTCGGACCTTCCCACCAGTTCGGCTCGGAGATAGCGTCCGCGTCGTAGTTCCGTTGGAGCTACATCTTTCCCCGCATTTCGTTTGCCAAGCGGATG…
sra44	1879872	1880025	154	Short identity (FASTA)	GTCGTTCTCCAATCTCGCCGGATCCAAGGTCCGGCAGCTTGTCAATACGATGCAAGTATTCGCGCACCGCTTATGTAATGGCTAAAAGGCGTTTTTCACCCCATTTGCCAAGCGGAAAATTGCTTTTCCGCAATTTCATTCAATGCTCTCCGCT
sra45	1923636	1924049	414	ACT Genomic comparison	GACGGAAATGGCCGACCTGATCAAGGAGCTCGTAAGCGGGGTCGTTGACAGCGCGTTGAAAGAGATCCTCAAGAAAACCAGAGCGACCGGAACCGCGGCCAAGCGGGCGAAACGGCGAAGCAGGAAAGCCAAGTCAGGCGGCATACTGGCTGACATCGTCGAGGCGGCCTTCCGTAAACCGGCAAAGAAGCAGGTGAGCCGTCGCCGGACCGCGGCTTCCCGGAGCAAACTGCGCCGCCGCTCGGCCTAGATCACGTGTTCTAAGCCTCATCCCGCCCCGAGAGTGGTGCGGAAGCCGAACTTTGAGGGACCATCAATAATTTTGCGATTGGGTGGTGAAAACCACGTCCATGCGTGCTATCTAGACCCTAATCGATATCCGGTCCTTGAAACCGGCGC…
sra46	1999510	1999806	297	ACT Genomic comparison	CGTTCGATCCCCAACAATGCGGAAACCTCCCGCCGTCCGCGCGGGGCCGGTCTATCTCGCCAGGCCGGTCTTCTGACTTCGGATCATCCGTTCGCGCCGCCTTCCCGAATAGCTTCAATATTCAGTGGCAAAGCTCTGAAAAGATTCAGAGCCCTTTTTGGCGAGAACGTCCCCTTCACAGCGTTGGGCACGTGCCGGAACTGCACCGGCTTCCCGATTCCCCCGCATTTCGCGGGCACCTGACGGCGGCATATGGCCACAGGTCCCCACGAAAGGCAAGGCAAGCAAGCGGGAGCT
sra47	2203995	2204781	787	IGR size	GAGTTGGTCTCCCTCACAGCGCTACGGTCCAATCAGACGCAAAAGTCGCCGTAGCACCTGGTTTTGCTGCCTGTTTCCGGATCGACTGCGATCCGGCGACATGCAGCCGGCGCGGACGGCGTCATGCCGGCCTTCGCCTGCCTCTTCGTTTCCCGTCCACCGCAAGAAGTTCGCCCCTTCCGCAGACGCGCATATGCACGCGCCGAGCCGCTCCGCATTCGGGAATGCGTCCCGATCGCGGATGAAGAATGCTCCGGAATCAAAGGGCTAGAGCGTCCTTGAACGAGGCGTGCAGCAAACGGCCGCGCCCGGCGCCCGTTAAAGGCTCCAAGCCCGCATGCCTGAATCGCTGCACGGTCCGCCCGTAAGCAGTACCGTGTCGACAGCCGTCAAGGCTGC…
sra48	2241756	2242226	471	IGR size	ATTTTCCGCTGCCATTGTTGTTCCCCTTGTGGTTGAACGAGCGTGAAAACTTAGTTTCTCAATCATACATAAAGAAACTACAGTTTCATAGCCCCGAATCCACAGGGGCGACGGAGAGGGATTCCTGCCCCTCCCGGCAGTCCCCGGCGCGTCGCCATTGACGGGCTTGGTCGCGCTGCCTTGGTGGCTCGTGGCTGGATCCTCGGGTCAAGCCCGAGGATGACTGGCTGAGGGGTTGACGCATGAAACCGGCGCAGCGAGGCCCGTGCACGGTTCATATCAGCCAGGGGGGGACGCTCGTCGCGGCAATTTATCGAAACATCCTTTCATCCTCGGGCTTGACCCGGTCGTCATTCTCGGGCTTGACCCGGTCGTCATCCTCGGGCTTGACCCGAGGAT…
sra49	2291143	2291463	321	smc04478 = annotated tmRNA	GCCGTCTTCGGGCGGCTATGGCAATAAACGGGCGATGCAATAAACCCATTGGACCCGGGGGCGGTACCCGGCGCCTCCACCAAAAACCGGCCTGTGCAGACCGGCTTTTGATGGGGGCGAAATAGGATCGACAAGGGCGTAAAGATCGACTTTTTGCTCGGCATTGTACCACCGTTATCGGGCTAAACTTATAGTTGCAAACGACAACTATGCTGAAGCACGTCTCGCTGCCTAACGGCGGTGCGACACTTCAAATCAAGTCCTTCCGGGTAGCACCGTAAGGCGGGGTCCGAAGGCACCTGGCAACAGAAGCCTTCACCT
sra50	2356367	2357249	883	Known ncRNA = rnpB	GACGCGAAACGGCCGCCCCCGATTGACGGGCCACGATCATCGGCCCGCACATACACTCGCACGACCGCGCAAAGATCCCCCGCCGGGCACGTGCGTGCCCGCCTGATCCTTCCATCGACGGAAGCCTCGAATTTCGCGATGGCGGGCCATTGCACGGCCCTTGCGCAGTACCATTATGGGATAACATGGGACCAAATGGGCGTCAATGGGAGAAGCTCGTAACCAGCCTTGCGGATGATCAAATATTGATAGGTTGTTAAGTTTAACAAAGGGTTACGATCCGAACCCTAATCCCTTGGAATCGCGCGCAAAAGCGAGCCACGCCGGTGAGGTGCGGCAAACCTCGCAGGCGTGATTCGCAGGAACCAGGGAAATTCAGGAAACGTGCTTTGCCGCAGG…
sra51	2520323	2520991	669	ACT Genomic comparison	ACAGCGGCTTCTGCTAGCCGTTCCGTGCAATTTCTCCGCGCGCTTGGCGCCCGGGTTAATACTACTAATACTCTCCGAAACCCCTCAATTTTGCTTGGAACGGCGAATTTCGCTTGAGCCGGCAATATATCCTGCAGTTTTTCTGTAGGCATGAAGGCGATGGTCCCTCGGACCAGTGCGCTGCGTGAACGACAAGCGATATCAGGCGCTTGGACCGGGAAACCAGGCTGCACAAAGTTGCGGCATACCCATGAGCGACGGAATTTGGCGCAAATGATCCTGCCGCGCCCCAATCTTTGGTCGAAAAGCTTTGAATTCAACAGCTTGCAATGCTTTTTGAATACGCGAGTCAAAACGACCAACTGACCTCTTTTTGAGCAATGAGAAGACGCAATACCT…
sra52	2569065	2569477	413	Short identity (FASTA)	TCTTCGGACTCCTCATGAAATGTCTTCCAACCAGATAATGCGACTCGACGGCGAAAACAATGCGAACCACCGCCGCGCCGTGACGATACGTTGCAACGGCTTGCCTGATCTCCAACAACCCGAATCCAGGAATTCGCATCTTTAGATGGAATTATTATAATTTATATTTGAAATTATATTCCAATATTTAGTAATGTTTATAGTATTATACAGTAGTTGTTTAGAATTTTATCAGTACTATTGTGAACTTATATGGACATAACCTTCTATCTCGAATCACTAACGCATATCATTTTGGTTTTGTCACGCGATAATTCGCACGATCTACGTAAAATCTTGACTTGCTAGGTATAGAATAATTTCATATTAGAAGTTTCGGAACTGGCAACTCTGGGGCAG…
sra53	2916455	2917475	1021	IGR size	GACTTCTCCTCCATGCTCTCATTTGAGAGTTTGCTTAAACTCATATCTGAACGGCAGGGGAGCGGATTAGTTCCGCCCTTCCGCGTCTTTGAGCCGGGGAGGACGGACCAAGCGGCAGGACATCAGGGCGAGCGCTTCGGGAGAAATGAACCACGCCTCACCAGGCGCGCTCGCCAGTTCCGGAAGCCGTCGAGGGACGGCTCGACGTTGATGACTACTGTTGAGCGCCGCCCGGCGACGTTCCCTCGCCGCCTGAAGGCGCCTGCGTTTCCTGTCCGCCTGAAGGTGCCTGCGGCGCTTCAACGTTCGGCACGTTCACGTCGACGTCGGTATTTCCACCACCGCCGCTGCCGTCGAAGAGATCGCCGCCAAACAGGAACAAGGCTCCGACAACTAGCA…
sra54	2921530	2922079	550	ACT Genomic comparison	ACGCAATACTCCCGTGGATACCGAGACCCCGGTTACTGTTCCCGAGCGGGATAAGGGAAAGCTGTGAAGGAGATCTCCGCCCGCATCCCGCTCTAACTCCTTCTAATCGACCACTAGAGAAGCCGGTTCGCCCGGAATCCCCGTGATCTGCGGCCCGTTGTGCCGGCCCAACCGAGCCGGAAACAAAAATCGACCGCGGCCTTAACAAATGCCTACCGCTGGTAACCTTTCGTTTACGGGCATCGTTAATCATAGGTGCGATGATTTAAGGCTCCGTAAATGCTGATGCATGAAATGTGGACTTTCGCGCATTTACGAGTCGGAAGAGTCAGTTAACGGCATTCCCTCATGTATCGCATGAGGAGCGCAATTTCAGATTTACGTTTTGAATCAGGAGAC…
sra55	2924433	2924796	364	ACT Genomic comparison	TCTTCCTTGCTCGCTTCAAACCGGATCACGGGCTGTCGCGGCGCCGGGCGCGCATAAGCCCGACGCAGCTCCCGCACGGTCGTGAGTAAGATCATGAGGCGGGCGGTCGTGCCATATGTCGATAAGCCATAATGACATCACATTTGGTAAACCGATTGTTAAGATGATCCGTTCAAATTGTCGGAGCACCCCGATTTCAGGTGGGTTCCTGGAAGCCGATAAGGTGCACTCGTTCCAAATGCTAGTGCGTCCCGCGCGCATGCTTGTGAAAATGGCCCGTGCCGGCACCGACGGCGCAGCCGATGGAAGAGCCGGTCATGACGGCCGGCGCGCGAGCCGCTTTCGCGCCCCGACGGAGGAAACG
sra56	2972120	2972335	216	ACT Genomic comparison	TTTACGATCCCGGGTACCTACTAGGTAGGTGGGCACCGTATGCCCGGACCCACGGGTCCGGCCAGGGACAGTCCCCTTGAGATCGTGTATGGCCCCGGGGATTGTGGTTCCTGTCGGGAAGCGCAGATCGCCTGGCAGATATAGAGCGTCCCGGGGCTTTTCACCAGAGCCGGATGCGATGGAGCTGCATAATTTCTGCGAAATCGCAGGCGGGGC
sra57	3048627	3049058	432	IGR size	TCCAAGTTTCAAAAGGGCTTACGGGAAACCGCAAGCCCTTTTTCAATTCCCCCAACTTCCACTGCACGCGCCGGCCGACACAAGCAACTGAAGCCGAGACCGGAACTTTGAACGGCGGCGATTCTGCTAGCCTGTCGAAAGCGCTCGGGTTTTCCGAAGCGTTGTCACGCGTTCTTCATGTTCGCCTGTTAAGAGATACCTACCTCGCCATTGACCACGGATGTACTGGCATTGGCTGAAGGTGTTGAGGAAGGTCGGGTTCAGCCCGGCCTTTTTTCTTGCGCGGAGCCGCGCCGGCGCTGGCGCGCGCCGCCCGGAAATAATCTGGCGCGGAAGATGACGCGCGCGCAATTTTGCGCTACTACCCCCTGCAACGGCGCTCTGCGATCGCCACATCCG…
sra58	3074378	3074606	229	ACT Genomic comparison	GGGTGCACGCCGCTTTACCCCCTCTGGCCTGCCGGCCATCTCCCCCACAAGGGGGAGAAAGGATGCGGCACGCTTCTCGCTCTGACCAAGCATTCCGCCTTCAGCGACCTGTCTGTCGAGCGCGAGGCAGCCGCGTGTATTCTCCCCCTTGTGGGGGAGATGGCCGGCAGGCCAGAGGGGGTAAGCGGGCCACTGTCTTCAACTCAGTGTCAAGAAGGGAAGCACCCCC
sra59	3105052	3105637	586	IGR size	ATTCCCCGATCCATTAGACTCCACGACTGTGGAGGACAAAGGGCATACGCGCGCCTGCACTGGAACCAGCCGGTGGAGACCCCGGAACCATGCATGCGCTCGATGCGCGAATTTGAATCAAAGCCCGCAAAGGCTAGGATTCGGCTTTGTCTGCCATGGATTGGAGGGAATAACCCAACCGCACTTCCGGCAATGAAGGTGTGCCTCTTCAGTAACCCCGGCTGTTGGAGAGCCGGCAGACACCAGAAAGGCCCGCACCGTCGTTGCTTCAAGATGTCCTCGCATTTCCCGGTTGGCCGGAATAGCGACTGGAGGGGTTAGTTCCAGGTACCTTACCGATAACCTCACCTAATCGAGGGTCGGCGGACACCCACAGGCACGTGCGACTTTGGGCAAGGC…
sra60	3177459	3178542	1084	IGR size	GACTATTTTGCTTTTTTCGGTAATACACTTTTGCTGTCTTCGAACCCGCCCAACCCCGAACTCGCACGATACATTATCCCCTCCTCGGACTTCCCCTTGGTTTTTACGGGTTTTTTACCCATGTGGAGAAAGGCCCGCGTTGTGAAAATTGCTTGGATAAAAAAAATTTCTGGAAAAAAAGAATTTATGTTGGCTAATGTATCGTAAATATGGGGGATGTAAAACCGCCCAAAAGGATTAGGTGGCGGCCACAATCCTGTCTAAATCGTTCAAGAACGAACCAATTTTGGGCGAATCCGCGAAATTCGTACGGGATCGGCAACGCCACTCGCGCCTTTCGCCGGGCCCTCGGTTTTGAGGGGTGCCGCACCTTACGCCTCGTCAGTCCCGCGAAGTTCT…
sra61	3233793	3234291	499	IGR size	TCGAAGTGGATGAAAGTTCGAGCGCCGCGCGTATCCACGCGCGGTGCTTTCTTTTAAGACTTAAGTCCGACATTAAATGGCCGATAGTCTTAGCCCATTTTGGCTTATCCCATTGAGCACGCTCCGTAATCCTTGACTGCAACCTGTGCTGTGAGACCCTTCTATCTCGTGGTTGTACTGTGCAGGTGAGGCGATGATCTTCGAGGATGACGTTGAGTTGGCCCTCGCTCTGGCCTGCGAAGAACTCCAGATGACCCGGGACGAGATAATCCGCCTCATCCTTCGTGAGTGGCTGGAGCAATATGGCTTTATCGAATTACATGAGTTGGACGAAGGTGGCGACACAAACAGCGGCGCGTGAGCCCGCATGGTGCCCCATGCCGGGCCACTCTCCACACC…
sra62	3368255	3369115	861	IGR size	TTGCAACTCCTGTTTTAGCAAAAACGCTCACTAGGGATACGCTCGTTCGGCCAACTTCCGGTGCTCTTCTCCGAGAAAGCCGTATGGTTCATCGCGCGCGCTCGAACTAAGATTGGGGTGTAGCCGGCCCTGGGATGGACGGATCGTCGCTCTGGGCATAGATCTCGCGACCCGGCTTGTAAGTGCCGACAAGATGGGGCCCAGAATTGGGGCCGGTCCAAGATGTTCGGCATCGATGGACTGTGGTTTGGCTTGTGCAGCGGCGTACATGGATTATCCCTTTTGGTGTCGGGACAAATTGCCATTTCGGGTAACTTGGAGAAATTCGGTTAGATCACTAAGGGAAACTACCTAGCCGCCTCGATCAGGCTGTTGATCGCGCCCCTGCCTGGTAGGGTC…
sra63	3389788	3391945	2158	IGR size	TGCGTTCGAAAAGGCGACAGAACCCGACTGGCGACGTTGACATGTTGAAAGCCGACGCTGCGGAAGCAAAGAAGCAAGTGCTGCAGCGGGCGGTGTGCGCCAGGACACTAGTCAGTCCGCCAGCCACGGATCGAACGCGTATCGGCCCATCTCGAGGTGGCCGAAATCGACAAGGAGCGGCTGCGCGCGATGTTAGCAACGGCGGACCCGGTAATGCTCTTCACTGCCATCCGTGCGGCGCAGGAGGATTTGGGCAGACGTGTCGATCGGCGTGGAGCGCAAGTAACGCCTGAGGAACCTGCCGTCATCGACCCTGCAGCGCTTCACCGCTAATCTGAAGACAAAGCTGGCGAGGTGCGACCTACGCATAAAAGGTCATATCGGCGGACCAAACCCTAT…
sra64	3405315	3406046	732	IGR size	GACAGTCCCCCGGCATCACGCAGTCCTATAAAATTTGACGCAAATACTCAGGCAGCAGGCGCGCATAGCGCTGCCACTTTATGCATGCCTTTGCTAGACTGAACTACACCACCATGCCGCGCATCATTCAATTATCTGTGCTTTATTTACCAACAGTGCAAATCTTCTTGGTTTTGGACCAAGCATCCAATCGGCACGTCCTCTCACGGACAAGCCCGAGAGATTAGTAGCGGTCGAGCGCCATCGTTCGCCAATTTCTAACTAAACTCTAATATAATCACCTGCAAATATTAGTTGAAGCTTGTGCATTTTGCAAGGTTTGAGGGCGGTTCGGGATCGCGGTTGGAAGCTGCTTCCCCCTGATCGGAAGCGGGTCTACAGCGCGGTTTAGTGGGTGGG…
sra65	3412513	3413616	1104	IGR size	AGACTGTTACCTGCGCGCTTGATGCGATTGATTGTCCGACGGTATACAAAGGTCGGCTGACGATGCCCTGGGGAGATCGGCGGATAGATCAATTGACGGGGCTTGATATGGCTTCACGTGTCACGATTTCATATTGAGTAGCTCTTGTTCAGGTTTATTAGTCAAAAAATTTGTAGAATTGAAAGTGTTCACGAATTTATTTATTTCAGGAACTCTTTAAACATACGAGTTTCATCCGTATCTTCTCATGGAAGATGCGCATTCACCTTACGAGAACTCATGGAGATGATCCAGGAAGTTAAATTAGGTTAGAAGGCAGGTGTGAGCACAGCCGCTTGTCGTATTGTCCAGCGAGCAAACATCCGGATCTTCGCTAGGTTTTGGTCGGAGCCTTGCGAC…
sra66	3437728	3438595	868	IGR size	GGACGGTCCCCTCACAAAAGCACCAAAGCCTTACTACGAGCAATTCAAACGTATATAACAGAAACACACTCTCGCATCACATGAACTTGATATGCACGCGACCGCTACCCTGTAGCAAAACATAGCTCTATCAAGCTAAAAAAAGCGTACTAATGATTTATATCTAGTTCAATTCAACAACAAACCTAATAATCTAACATTTACCGACATTATTCGGCAACTTTGGCAGCACCATTGTAGCATTATATCCAGCATTATTGTCGCTGAATTGATATCCTTCGATTGGCACCCCAGAGATTCCCTCTGAATGGGCCGGCCTCAGCAACAGTCGACTAAGCGTCTTGAATAATATCGACGACGCCGGGATCTGTCGTCGTGCACGAAGCCAATGTAGACGTC…
sra67	3439663	3439792	130	Short identity (FASTA)	GCCGGTAGCGCTCTAAAACAGCCGGCGTCTCATCGACCCGGCTGACGCACCGCAAGGTTCAAAAGCCAGACTTCAAAGGGGAGATGGGGCGATACCCAACTCCCCTTTTCGCATGTCTGGAGGAAGAACC
